# Supplementary material for: The conserved histone deacetylase Rpd3 and its DNA binding subunit Ume6 control dynamic transcript architecture during mitotic growth and meiotic development
Source: Nucleic Acids Res. 2014 Dec 3;43(1):115–28. doi: 10.1093/nar/gku1185 (PMC4288150; doi:10.1093/nar/gku1185)
Supplement: SUPPLEMENTARY DATA [file supp_gku1185_nar-00300-x-2014-File011.xls]

## Sheet: Legend
The 5'-mUTR tab shows
the 5'-mUTR segment ID (Chromosome number followed by DNA + or - strand and start and stop coordinates; Column A)
URS1 coordinates (stringent cut-off) (B)
URS1 coordinates (less stringent cut-off) (C)
The expression correlation coefficient between UTR and ORF (D)
Information for the corresponding protein-coding transcript (E-J)
The 3'-mUTR tab shows
the segment ID (column A)
the correlation coefficient (column B)
transcript information (C-F).

## Sheet: 5'-mUTRs
5'-mUTR				Mitotic transcript
Segment ID	URS1 (minCSS 0.9 minMSS 0.7)	URS1 (minCSS 0.7 minMSS 0.7)	Correlation	Segment ID	Systematic name	Standard name	Expression in YPD	Expression in YPA	5'-mUTR reported in Brar et al. 2012
1.-.151219.151363			0.101859	1.-.151115.151203	YAL001C	TFC3	ON	ON	no
2.-.474060.474124	M01503.474152.474171;M01898.474158.474166	M01898.474126.474134;M01503.474152.474171;M01898.474158.474166;M01898.474161.474169;M01898.474185.474193;M01898.474187.474195;M01898.474201.474209	0.113035	2.-.469716.473972	YBR115C	LYS2	ON	ON	no
2.-.600004.600340		M01503.600372.600391;M01898.600377.600385	0.580779	2.-.599612.599988	YBR185C	MBA1	ON	ON	yes
2.-.767644.768060			0.511699	2.-.765324.767620	YBR281C	DUG2	ON	ON	yes
2.+.767752.768184	M01503.767723.767742;M01898.767728.767736	M01503.767722.767741;M01503.767723.767742;M01898.767725.767733;M01503.767726.767745;M01898.767728.767736;M01898.767728.767736;M01898.767730.767738;M01898.767731.767739	0.050724	2.+.768208.768728	YBR282W	MRPL27	ON	ON	no
2.+.779576.779632		M01503.779507.779526;M01898.779513.779521	0.90774	2.+.779656.779752	YBR289W	SNF5	ON	ON	no
3.-.303038.303446			0.320391	3.-.302622.303030	YCR101C	YCR101C	ON	ON	no
4.-.158773.159253		M01898.159254.159262	0.120816	4.-.157981.158749	YDL169C	UGX2	OFF	ON	no
4.-.296349.297437			0.296205	4.-.295101.296333	YDL090C	RAM1	ON	ON	no
4.-.341277.342445		M01898.342464.342472;M01503.342472.342491;M01898.342478.342486	0.235413	4.-.340805.341205	YDL061C	RPS29B	ON	ON	no
4.-.543584.544056		M01898.544070.544078;M01898.544105.544113	0.507335	4.-.542584.543560	YDR043C	NRG1	ON	ON	no
4.-.683609.683705	M01503.683770.683789;M01898.683776.683784	M01503.683770.683789;M01898.683776.683784;M01898.683779.683787	0.11514	4.-.682697.683585	YDR116C	MRPL1	ON	ON	no
4.-.1288922.1289138			0.067274	4.-.1288258.1288906	YDR408C	ADE8	ON	ON	yes
4.-.1358946.1359426			0.0761198	4.-.1357538.1358922	YDR449C	UTP6	ON	ON	yes
4.+.52001.52385			0.135444	4.+.52401.52713	YDL225W	SHS1	ON	ON	yes
4.+.808045.808261	M01503.808000.808019;M01898.808006.808014	M01503.808000.808019;M01898.808006.808014	0.151074	4.+.808277.808893	YDR172W	SUP35	ON	ON	yes
5.-.372053.372453		M01898.372491.372499;M01503.372518.372537	0.411046	5.-.371197.372029	YER105C	NUP157	ON	ON	no
5.+.152953.153457		M01898.152915.152923	0.528147	5.+.153497.155769	YER001W	MNN1	ON	ON	no
6.-.109957.110012	M01503.110029.110048;M01898.110035.110043	M01503.110029.110048;M01898.110035.110043;M01898.110044.110052	0.0556741	6.-.108605.109949	YFL013C	IES1	ON	ON	no
6.-.110013.110405			0.13994	6.-.108605.109949	YFL013C	IES1	ON	ON	no
6.-.255149.256349			0.712485	6.-.253421.255125	YFR053C	HXK1	ON	ON	no
6.+.6296.6417			0.0885358	6.+.6489.7073	YFL062W	COS4	ON	ON	no
6.+.58257.58537			0.186205	6.+.58561.61953	YFL036W	RPO41	ON	ON	yes
6.+.155417.156097	M01898.155341.155349	M01898.155341.155349;M01898.155359.155367;M01503.155376.155395;M01503.155378.155397;M01898.155382.155390;M01898.155383.155391	0.826645	6.+.156129.157569	YFR006W	YFR006W	ON	ON	no
7.-.887855.888167			0.096133	7.-.886655.887815	YGR194C	XKS1	ON	ON	no
7.-.999214.999462			0.375093	7.-.998318.999142	YGR253C	PUP2	ON	ON	no
7.-.1010814.1011006			0.0654375	7.-.1008534.1010782	YGR258C	RAD2	ON	ON	no
7.+.457867.458051		M01898.457799.457807	0.503799	7.+.458075.459075	YGL019W	CKB1	ON	ON	no
7.+.599099.599339		M01898.599017.599025;M01898.599019.599027;M01898.599020.599028;M01898.599022.599030;M01898.599022.599030;M01503.599049.599068;M01503.599069.599088;M01898.599071.599079;M01898.599071.599079;M01898.599073.599081;M01898.599074.599082	0.260297	7.+.599403.601091	YGR055W	MUP1	ON	ON	yes
7.+.921931.922035	M01503.921867.921886;M01898.921872.921880	M01503.921866.921885;M01503.921867.921886;M01898.921872.921880	0.0976056	7.+.922115.922523	YGR215W	RSM27	ON	ON	no
7.+.996754.996810			0.421401	7.+.996850.998090	YGR252W	GCN5	ON	ON	no
8.-.39581.39805			0.752606	8.-.38765.39501	YHL031C	GOS1	ON	ON	no
8.+.25777.26145			0.933814	8.+.26209.27921	YHL036W	MUP3	ON	ON	yes
8.+.105834.106002			0.0550936	8.+.106042.107290	YHR001W	OSH7	ON	ON	yes
8.+.470780.470852	M01503.470700.470719;M01898.470705.470713;M01503.470725.470744;M01898.470730.470738	M01898.470692.470700;M01898.470695.470703;M01503.470700.470719;M01898.470702.470710;M01898.470705.470713;M01503.470725.470744;M01898.470727.470735;M01898.470730.470738;M01898.470737.470745;M01898.470738.470746	0.146907	8.+.470924.472452	YHR183W	GND1	ON	ON	no
8.+.554012.554148		M01898.553912.553920;M01898.553951.553959	0.259049	8.+.554180.555348	YHR216W	IMD2	ON	ON	no
9.-.77381.77757	M01503.77795.77814;M01898.77800.77808	M01503.77788.77807;M01898.77793.77801;M01503.77795.77814;M01898.77800.77808	0.378777	9.-.76125.77293	YIL145C	PAN6	ON	ON	no
9.-.336253.336317	M01503.336339.336358;M01898.336345.336353	M01503.336339.336358;M01898.336345.336353;M01898.336348.336356;M01898.336363.336371;M01503.336373.336392;M01898.336375.336383;M01898.336378.336386;M01503.336380.336399;M01898.336384.336392;M01898.336385.336393	0.346762	9.-.335637.336237	YIL009C-A	EST3	ON	ON	no
10.-.448795.448955	M01503.449031.449050;M01898.449037.449045	M01503.448981.449000;M01503.449031.449050;M01503.449032.449051;M01898.449037.449045	0.0997819	10.-.448235.448787	YJR005C-A	YJR005C-A	OFF	ON	no
10.+.19177.19385			0.0667132	10.+.19449.19617	YJL219W	HXT9	OFF	ON	no
10.+.87889.88697		M01503.87862.87881	0.0602064	10.+.88745.89017	YJL179W	PFD1	ON	ON	yes
10.+.684340.684516	M01503.684270.684289;M01898.684275.684283	M01503.684270.684289;M01898.684275.684283	0.179518	10.+.684540.687724	YJR138W	IML1	ON	ON	yes
11.-.465888.466112		M01898.466143.466151	0.922525	11.-.464784.465848	YKR014C	YPT52	ON	ON	no
11.+.329523.329763			0.0867599	11.+.329779.330283	YKL058W	TOA2	ON	ON	no
11.+.393196.393324		M01898.393124.393132	0.90774	11.+.393396.394332	YKL023W	YKL023W	ON	ON	no
12.-.198125.198477		M01503.198534.198553	0.339781	12.-.197021.198101	YLR027C	AAT2	ON	ON	yes
12.-.214501.214693		M01503.214699.214718;M01503.214701.214720;M01898.214705.214713;M01898.214706.214714	0.758687	12.-.213317.214485	YLR035C	MLH2	ON	ON	no
12.-.377373.377789	M01503.377855.377874;M01898.377860.377868;M01503.377864.377883;M01898.377870.377878	M01503.377855.377874;M01898.377857.377865;M01898.377860.377868;M01898.377860.377868;M01898.377863.377871;M01503.377864.377883;M01898.377870.377878	0.478161	12.-.375421.377301	YLR114C	AVL9	ON	ON	yes
12.-.762379.762475		M01898.762494.762502;M01898.762497.762505;M01898.762501.762509;M01898.762504.762512	0.90774	12.-.761171.762371	YLR313C	SPH1	ON	ON	no
12.+.377561.377881	M01503.377481.377500;M01898.377486.377494	M01503.377481.377500;M01898.377483.377491;M01898.377486.377494	0.13779	12.+.377969.378649	YLR115W	CFT2	ON	ON	yes
12.+.377889.377953	M01503.377855.377874;M01898.377860.377868;M01503.377864.377883;M01898.377870.377878	M01503.377855.377874;M01898.377857.377865;M01898.377860.377868;M01898.377860.377868;M01898.377863.377871;M01503.377864.377883;M01898.377870.377878	0.523712	12.+.377969.378649	YLR115W	CFT2	ON	ON	yes
12.+.385201.385577			0.714553	12.+.385609.386241	YLR119W	SRN2	ON	ON	no
12.+.642433.642545			0.187873	12.+.642569.644401	YLR253W	YLR253W	ON	ON	no
12.+.690897.691521		M01503.690806.690825;M01503.690808.690827;M01898.690812.690820;M01898.690813.690821;M01503.690849.690868	0.241402	12.+.691537.693889	YLR274W	MCM5	ON	ON	yes
12.+.1043584.1043848		M01503.1043506.1043525;M01898.1043512.1043520;M01898.1043513.1043521	0.733192	12.+.1043896.1046848	YLR454W	FMP27	ON	ON	yes
13.-.104229.104901			0.766847	13.-.103853.104213	YML081C-A	ATP18	ON	ON	no
13.-.420109.420405	M01503.420477.420496;M01898.420483.420491	M01503.420477.420496;M01503.420478.420497;M01898.420483.420491	0.067274	13.-.416645.420085	YMR076C	PDS5	ON	ON	no
13.-.851645.851805		M01503.851836.851855;M01898.851842.851850;M01898.851844.851852;M01898.851845.851853;M01898.851865.851873	0.399964	13.-.849877.851605	YMR290C	HAS1	ON	ON	no
13.+.44937.45017		prp39	0.407878	13.+.45049.45585	YML112W	CTK3	ON	ON	no
13.+.46081.46761		M01503.46019.46038;M01898.46023.46031;M01898.46024.46032;M01898.46026.46034	0.86075	13.+.46801.47001	YML111W	BUL2	ON	ON	yes
13.+.76921.77209	M01503.76883.76902;M01898.76889.76897	M01503.76883.76902;M01898.76889.76897	0.265006	13.+.77241.77745	YML098W	TAF13	ON	ON	no
13.+.181289.181385			0.175583	13.+.181401.181833	YML046W	PRP39	ON	ON	no
13.+.263393.263489		M01898.263333.263341	0.0556741	13.+.263513.266297	YML002W	YML002W	ON	ON	no
14.-.597680.598000		M01898.598004.598012;M01503.598031.598050;M01898.598037.598045	0.606589	14.-.596152.597584	YNL020C	ARK1	ON	ON	no
14.+.140643.140731		M01898.140562.140570;M01503.140613.140632;M01898.140618.140626	0.199409	14.+.140819.143483	YNL267W	PIK1	ON	ON	no
14.+.406099.406299		M01503.406022.406041	0.554913	14.+.406307.408099	YNL117W	MLS1	ON	ON	no
14.+.739364.739932	M01898.739283.739291	M01898.739283.739291;M01898.739286.739294;M01898.739287.739295;M01898.739318.739326	0.225265	14.+.739940.742092	YNR060W	FRE4	ON	ON	no
15.-.471670.472270		M01898.472271.472279	0.72093	15.-.469366.471654	YOR076C	SKI7	ON	ON	yes
15.-.486982.487070	M01503.487104.487123;M01898.487110.487118	M01503.487104.487123;M01898.487110.487118	0.733192	15.-.484182.486966	YOR086C	TCB1	ON	ON	no
15.-.616958.617142		M01503.617204.617223	0.781176	15.-.614630.616926	YOR151C	RPB2	ON	ON	no
15.-.807087.807167		M01898.807180.807188;M01898.807183.807191;M01898.807194.807202	0.383305	15.-.806551.807039	YOR254C	SEC63	ON	ON	no
15.+.277866.278018			0.204962	15.+.278050.280154	YOL023W	IFM1	ON	ON	no
16.-.202597.202957	M01503.203010.203029;M01898.203015.203023	M01898.203009.203017;M01503.203010.203029;M01898.203012.203020;M01898.203015.203023	0.771404	16.-.201421.202517	YPL183C	RTT10	ON	ON	yes
16.+.741899.742347		M01898.741842.741850	0.712485	16.+.742379.743843	YPR108W	RPN7	ON	ON	no
2.-.140347.140779			0.0556239	2.-.138259.140331	YBL042C	FUI1	ON	ON	yes
2.-.553236.553396		M01898.553409.553417;M01898.553412.553420	0.144943	2.-.550924.553188	YBR156C	SLI15	ON	ON	no
2.-.811506.811628			0.109257	2.-.810802.811482	YBR302C	COS2	ON	ON	no
2.+.451943.452551	M01503.451879.451898;M01898.451885.451893;M01503.451921.451940	M01503.451879.451898;M01898.451880.451888;M01898.451885.451893;M01503.451921.451940	0.614194	2.+.452623.453223	YBR106W	PHO88	ON	ON	no
4.-.212093.212437			0.320391	4.-.211301.211997	YDL139C	SCM3	ON	ON	no
4.+.621597.621981		M01503.621547.621566;M01898.621552.621560;M01898.621569.621577	0.463744	4.+.621989.624701	YDR089W	YDR089W	ON	ON	yes
5.+.415657.415817		M01503.415575.415594;M01898.415580.415588	0.55923	5.+.415865.416457	YER128W	YER128W	ON	ON	no
7.-.91286.91622		M01898.91636.91644;M01503.91650.91669	0.520199	7.-.89998.91270	YGL213C	SKI8	ON	ON	no
7.+.157491.157819	M01503.157393.157412;M01898.157398.157406	M01503.157393.157412;M01898.157398.157406;M01503.157413.157432;M01898.157419.157427	0.260297	7.+.157875.158827	YGL181W	GTS1	ON	ON	no
8.-.131494.131734			0.331536	8.-.130870.131470	YHR013C	ARD1	ON	ON	no
10.-.359723.359915		M01898.359943.359951;M01898.359955.359963	0.34486	10.-.359235.359707	YJL044C	GYP6	ON	ON	no
11.-.580456.581704			0.360471	11.-.579400.580432	YKR075C	YKR075C	ON	ON	no
12.-.764211.764683		M01898.764688.764696;M01898.764691.764699;M01898.764739.764747	0.815554	12.-.762579.764187	YLR314C	CDC3	ON	ON	no
13.-.684005.684165		M01898.684168.684176;M01898.684179.684187;M01898.684213.684221;M01898.684237.684245	0.0818861	13.-.677637.683981	YMR207C	HFA1	ON	ON	no
13.+.388145.388753		M01898.388073.388081	0.0517582	13.+.388777.389289	YMR058W	FET3	ON	ON	no
14.-.755056.755184			0.11514	14.-.752760.755008	YNR066C	YNR066C	ON	ON	no
14.+.60097.60241		M01898.60002.60010;M01898.60005.60013	0.798424	14.+.60337.61650	YNL304W	YPT11	ON	ON	no
15.-.672454.673710		M01898.673719.673727;M01898.673759.673767	0.91061	15.-.671590.672406	YOR179C	SYC1	ON	ON	no
15.-.1009767.1009935		M01898.1010007.1010015;M01898.1010009.1010017	0.809763	15.-.1009167.1009727	YOR357C	SNX3	ON	ON	no

## Sheet: 3'-mUTRs
3'-mUTR		Mitotic transcript
Segment ID	Correlation	Segment ID	Name	Expression in YPD	Expression in YPA
2.+.167383.167495	0.545175	2.+.166823.167359	YBL029W	ON	ON
2.+.778008.778144	0.186489	2.+.777576.777912	YBR287W	ON	ON
2.+.802176.802240	0.302972	2.+.801672.802152	MAL33	ON	ON
3.+.240146.240218	0.0505051	3.+.238930.240098	CPR4	ON	ON
4.-.449878.450094	0.242357	4.-.450142.452710	NTH1	ON	ON
4.-.766537.766641	0.498671	4.-.766681.768089	ENT5	ON	ON
4.-.929258.929322	0.757043	4.-.929354.930402	RTN1	ON	ON
4.-.1499074.1499330	0.0674431	4.-.1499346.1500538	YDR532C	ON	ON
4.+.306673.306825	0.209193	4.+.305081.306657	SUB2	ON	ON
4.+.1435974.1436102	0.0977707	4.+.1434774.1435878	IZH1	ON	ON
6.+.38833.38897	0.108207	6.+.36945.38817	SWP82	ON	ON
7.+.400467.400643	0.424136	7.+.398587.400371	OLE1	ON	ON
7.+.773795.773995	0.641647	7.+.772483.773771	BTN2	ON	ON
8.+.119546.119650	0.0931544	8.+.117794.119514	STP2	ON	ON
9.-.430149.430341	0.0956991	9.-.430405.432077	YPS6	OFF	ON
9.+.270713.270849	0.545976	9.+.270393.270641	MET30	ON	ON
10.+.590671.590759	0.816161	10.+.588495.590575	BIR1	ON	ON
11.-.146824.147480	0.0946068	11.-.147496.148864	YKL162C	ON	ON
11.-.418808.419696	0.0593084	11.-.419712.420160	CCE1	ON	ON
11.-.573760.574240	0.500242	11.-.574336.575664	DRE2	ON	ON
11.+.108756.108892	0.996961	11.+.107124.108684	PRS1	ON	ON
12.-.512845.513077	0.6596	12.-.513125.513845	TFS1	ON	ON
13.-.789101.789221	0.054738	13.-.789237.789869	TIF11	ON	ON
13.+.758321.758513	0.0878826	13.+.758266.758320	YMR244W	ON	ON
14.-.416271.416671	0.213999	14.-.416695.417311	CYB5	ON	ON
14.+.118915.118979	0.332142	14.+.117747.118851	MET2	ON	ON
14.+.254027.254259	0.754592	14.+.252035.254011	SSB2	ON	ON
14.+.276099.276283	0.35085	14.+.274379.276067	YNL193W	ON	ON
14.+.692988.693052	0.138493	14.+.692516.692948	YNR034W-A	ON	ON
15.-.49390.49446	0.293245	15.-.49502.52838	CTR9	ON	ON
15.-.294558.294638	0.228482	15.-.294694.296126	CMK2	ON	ON
15.-.359558.360302	0.860133	15.-.360318.361198	ERP4	ON	ON
15.+.309146.309282	0.0973243	15.+.307898.309130	RCL1	ON	ON
15.+.497162.497474	0.693201	15.+.496874.497122	ECM3	ON	ON
16.-.96294.96357	0.104134	16.-.96389.98661	HSP82	ON	ON
16.-.384415.384655	0.591031	16.-.384663.385439	ELP3	ON	ON
16.-.407647.407735	0.656902	16.-.407751.408775	ATP4	ON	ON
16.-.830815.830967	0.687929	16.-.831007.831735	SUE1	ON	ON
16.+.275937.276001	0.112552	16.+.273241.275849	PXA1	OFF	ON
16.+.384547.384755	0.418127	16.+.383467.384539	YDC1	ON	ON
16.+.613251.613371	0.893809	16.+.610451.613235	YME1	ON	ON
2.-.460372.461108	0.35085	2.-.461116.461836	YSA1	ON	ON
3.+.194402.194690	0.983107	3.+.193826.194362	RBK1	ON	ON
4.-.542384.542552	0.101878	4.-.542584.543560	NRG1	ON	ON
5.-.308117.308269	0.0587429	5.-.308309.309813	PTP3	ON	ON
5.+.367809.368585	0.0543306	5.+.366785.367761	RTT105	ON	ON
5.+.566824.566977	0.825823	5.+.565553.566785	YER187W	ON	ON
7.+.833371.833627	0.0667036	7.+.832395.833275	CLC1	ON	ON
8.-.294037.294405	0.0612997	8.-.294493.296533	HXT5	OFF	ON
8.-.549679.550512	0.676713	8.-.550520.551000	YHR214C-D	ON	ON
8.+.314065.314233	0.0891163	8.+.310241.314041	TRA1	ON	ON
8.+.381378.381546	0.0587429	8.+.380586.381338	YHR140W	ON	ON
10.-.396955.397203	0.0587429	10.-.397227.398139	PET130	ON	ON
12.-.150789.151285	0.193751	12.-.151317.152021	YLR001C	ON	ON
12.+.547793.548865	0.104829	12.+.547489.547785	NOP56	ON	ON
13.-.620789.622117	0.0671385	13.-.622149.622429	CTL1	ON	ON
14.-.340679.340927	0.558561	14.-.340975.341135	NSG2	ON	ON
14.-.575215.575379	0.412057	14.-.575398.576071	HHT2	ON	ON
15.-.918239.918447	0.226514	15.-.918479.919943	LDB19	ON	ON
16.-.317181.317437	0.0919132	16.-.317501.318925	RNY1	ON	ON
